# Supplementary material for: Differential expression of immune-regulatory proteins C5AR1, CLEC4A and NLRP3 on peripheral blood mononuclear cells in early-stage non-small cell lung cancer patients
Source: Sci Rep. 2022 Nov 2;12:18439. doi: 10.1038/s41598-022-21891-0 (PMC9630369; doi:10.1038/s41598-022-21891-0)
Supplement: Supplementary file 1 — Supplementary Information 1. [file 41598_2022_21891_MOESM1_ESM.xlsx]

## Sheet: Table S1
Table S1 Demographic characteristic of participant from 4 dataset
CASE	GSE12771	GSE13255	GSE39345	GSE20189
Sex;
Male	25	69	21	41
Female	10	68	9	40
Stage/AJCC 6th;
I	5	75	0	28
II	5	18	0	24
III	17	39	14	17
IV	8	5	16	12
Morphology;
Adenocarcinoma	24	85	21	73
Squamous cell carcinoma	10	42	9	6
Large cell carcinoma	1	0	0	1
NSCLC, NOS	0	10	0	0
Small cell carcinoma	0	0	0	1
Smoking status;
Current	19	26	4	55
Former	16	102	11	64
Never	0	9	15	43
Total	35	137	30	81	283
CONTROL	42	91	20	81	234

## Sheet: Table S2
Table S2 Candidate up- and down-regulated gene expressions from these four independent microarray experiments were identified by using CU-DREAM
Intersect_GSE12771-GPL6097_up_GSE12771-GPL6102_up	Intersect_GSE12771-GPL6097_up_GSE13255_up	Intersect_GSE12771-GPL6097_up_GSE20189_up	Intersect_GSE12771-GPL6097_up_GSE39345_up	Intersect_GSE12771-GPL6102_up_GSE13255_up	Intersect_GSE12771-GPL6102_up_GSE20189_up	Intersect_GSE12771-GPL6102_up_GSE39345_up	Intersect_GSE13255_up_GSE20189_up	Intersect_GSE13255_up_GSE39345_up	Intersect_GSE20189_up_GSE39345_up
PPP1CB	RASA1	PPP1CB	KCNG4	KIAA0701	TXN	GAPDH	EHD1	THAP7	APP
NRG1	PPM1B	NRG1	NRG1	LOC401010	ACTB	IPO13	ATP6V0C	FAM125B	AP2M1
HK3	NMB	HK3	HK1	DERL3	GAPDH	KIAA0701	RFNG	CCBL2	NUCB1
ZC3HAV1	MAP3K8	HK1	MGC40405	HDAC8	MFN2	AUP1	DHCR7	ZFAND2B	S100A11
FLJ20054	ATPIF1	ACP1	CLCN3	MBTPS1	LILRA6	HN1	ZER1	CHFR	GSN
CASP3	VPS33B	CLCN3	ABCC10	ABCC5	HIST1H2BD	WNT2B	HMGB2	TMPIT	HK1
C9ORF5	TUBGCP6	GRAP2	SLC39A11	PNKD	RTN3	RTN3	NME4	FLJ10404	FKBP1A
MYL6	ZC3HAV1	MYL6	SYNE1	CDKN2C	WDFY3	MAP3K11	CDK5RAP2	RUNX1	ACADVL
SLC38A2	CBFA2T2	RIT1	ANXA1	C11ORF35	TPST1	GRIK1	CDKN2C	TXNRD2	TPP1
NIN	KIAA0831	MAFB	MINPP1	LOC645367	TP53I3	BASP1	POLR2J	FMNL3	CTNNA1
RIT1	ILF3	VAMP4	MAP2K1	INPP4A	KCNMB1	PNKD	TERF2IP	ZNF365	GNAS
HSPBAP1	TSSC1	IDH1	CNOT8	FAM89A	CDKN2C	TMEM98	ZXDB	C16ORF68	ZYX
MAFB	ABCC10	MGAT4B	CDCA4	ANK2	SIGLEC5	GRB10	PCYT1A	PIAS2	VCL
UBQLN2	LSM7	TXN	BNIP2	UBOX5	CA1	THEX1	FIS1	DEPDC5	UBE2V1
EXOC8	VPS13A	SERPINB1	ZFR	PER1	MANSC1	TPM4	RNF123	C9ORF77	YWHAH
SYNE1	C11ORF17	GSR	ORC3L	RFNG	GRB10	SLC22A17	MAPK1	PPP2R2B	RAD23A
ANXA1	RBBP6	CITED2	STK38L	ZSCAN2	RFNG	NKIRAS2	IFRD2	RHBDL1	TGM2
RBBP6	CRSP3	CD58	PPIL5	EFEMP2	TPM4	FLJ34969	PLD3	TBC1D13	MYL9
PELI2	RNF19	ASH2L	HPD	SDHALP1	PITPNM1	ZFAND2B	SLC25A20	C19ORF20	CTTN
CKLF	CDCA4	WSB1	SERPINB1	FLJ34969	PFKFB4	CHFR	PARVB	RNF123	STOM
MGAT4B	ATP2C1	NGFRAP1	RNF135	LOC643423	NKIRAS2	PBEF1	LRRC61	FLAD1	ARF4
MAP2K1	KIAA1189	ANKRD6	COL4A6	CORO1B	GLUL	LOC728744	CPNE1	CNNM2	IGFBP7
RAB27A	TAP1	LRRFIP2	HEBP2	ZFAND2B	B4GALT5	TMPIT	LIMD2	SERINC3	HTRA1
ARRDC4	ENPP4	HMGB2	NCOA7	CHFR	FGF13	MCTP1	ARRB2	LTBP4	CREG1
BNIP2	FUK	PSTPIP2	ARHGEF3	GMIP	ZER1	TMCO3	ECHDC3	CSE1L	ILK
TXN	LOC339229		CITED2	ZER1	HMGB2	FBXL5	ASCC2	MAP4K1	CDIPT
C10ORF32	ST6GALNAC6		HSF2BP	PARD6A	TMCO3	RUNX1	AP2B1	FAF1	SDC1
MTHFD2	SLC11A2		DPYD	SNTB2	IL1R2	ASAH1	SPSB3	PARVB	TOP2A
PTPRE	FLJ14668		FLI1	HMGB2	NME4	ASB6	CSDE1	FBXW7	VAMP3
KIAA0556	HDGFRP3		CBX3	ELK1	ASAH1	ABHD5	THBS1	KIAA0913	LRP10
PPIL5	ZNF335		LEPRE1	LOC647115	CDK5RAP2	DP58	CPT1A	GUSB	MAPKAPK2
ATP2C1	MRPL9		DOCK8	TMPIT	MAPKAPK2	GALNT10	DNAJC4	BCR	DUSP3
UFD1L	DFFB		WBP4	C2ORF17	RIT1	KIAA0319L	B4GALT3	HUS1	FHL1
SERPINB1	CA5B		HDGFRP3	NME4	ARSA	LOC440926	GYPE	NRM	CLIC4
RNF135	MID2		ZNF335	RUNX1	STARD3	SLCO1A2	RNF10	CPNE1	CALD1
GALC	LGP2		ZCCHC8	DNMT3A	POLR2J	MAPKAPK2	ATP6AP1	ODF2	TIMP1
PIK3CA	ZNF394		TARS	PRDM1	CEACAM4	FLJ20186	TSTA3	HTF9C	CLCN3
C6ORF125	HMGB2		DNAJC1	LOC642755	TLR8	PRPF38A	NLRX1	C17ORF81	LUM
KIAA1189	MDC1		FLRT2	SAPS2	ABCG1	INDO	ZNF516	SLA2	RNASE1
HEBP2	MGC33212		LDHA	UCK1	CCR2	GLT1D1	HPS1	SORBS2	CAPG
NCOA7	C19ORF12		SLU7	C6ORF59	FIS1	SEC24D	EIF2AK1	NFKBIB	CYB5R3
GSR	NPC1		PSMA1	DGKD	MEGF9	RAB11FIP1	SAP30	ZAP70	ARAF
TAP1	LOC387921		VPS4B	GALNT10	HIST2H2AA3	KCNH7	UBE2M	ARRB2	PSRC1
DPYD			OSBPL11	CDK5RAP2	PHC2	SLC26A8	NEDD4	RNPS1	RSU1
SLK			MKRN2	MYLIP	WDR45	REPS2	TNIP1	LPAL2	KIF5B
CD58			ATP6AP2	RBMS1	KIF1B	OR51B5	C6ORF106	INOC1	KPNA1
STAT1			FLJ20186	LOC644891	HBS1L	STARD3	ARL4A	KIR2DL2	LIMK2
JAK2			ABCB10	POLR2J	ATP6V1C1	ACTR3	ULK1	WDR55	BLVRB
WSB1			PSTPIP2	LOC650909	IGFBP7	CCDC69	CAPN1	SLC3A2	E2F4
DMN			SUSD1	CBX7	LIMK2	RAD54L	PDK2	CST7	TOR1A
LOC339229			HEXB	SPPL3	RAB31	HOM-TES-103	SLC35D2	CSH1	PLSCR1
KATNA1			RAB6A	NSFL1C	TPST2	ABCG1	IKBKG	GALNT10	CTNNAL1
DOCK8			DSCR3	FANCD2	LEPROT	KIAA1026	MYL6B	RPUSD1	DEDD
ST6GALNAC6			CWF19L2	CFH	CD151	C16ORF68	CTSD	UNG	ATG9A
GNPAT			LOC124446	C16ORF68	LILRA3	CCR2	MT1G	SOX13	SLC2A3
TRIM22				PIAS2	IRAK3	PIAS2	HPCAL1	CDCA4	BLOC1S1
DCP2				FIS1	TFDP1	SLC43A3	CYHR1	TNIP2	ENSA
LRRFIP2				APH1A	EPOR	FAM19A4	MT1F	EPS8L1	PLOD2
TRIP12				SCAND2	PFKFB2	GNB2	SLC7A5	NAG	LTBP1
ZNF335				ATP9B	SPTB	CREB5	LTB4R	FYN	SLC1A3
KHDRBS1				LOC646434	KIAA0101	KCNK13	CBX4	FLJ25476	SPINT1
DFFB				PEX19	CDC20	WDR45	CD59	CDK10	CD93
TOR1B				BRPF3	MYLK	ARPC2	FLOT2	ZDHHC24	SIRPA
MID2				LOC643761	MXI1	LAMP2	DENND1A	CTNNBIP1	ARHGEF11
DNAJC1				PHC2	SLC24A3	DNAJC3	RBM38	KIAA0564	S100A8
LDHA				WDR45	FRMD4B	CLP1	ERLIN1	NR1H2	GCLC
KIAA1600				LOC285074	RAB1B	IGFBP7	NINJ2	CRELD1	MPP1
TNFSF10				WWP2	P2RY13	C1ORF43	DPM2	C19ORF43	PYGL
NFKB2				KIAA1189	CEACAM1	LIMK2	PSMD9	KIR2DS5	STARD3
PSMA1				STK19	TIMP2	PPP2R2B	HMGB3	C16ORF7	INPP5A
VPS4B				FCGR2B	INPP5A	TPM3	NEDD4L	STK16	PICALM
OSBPL11				ABCA7	WSB1	RNH1	TCEB2	PNKP	TIMP2
ZNF394				POPDC2	TJP2	GTDC1	BPGM	ICA1	RHOG
PTGER2				ADFP	CD36	OR11G2	NCSTN	NAGLU	FBN2
WASL				LRPAP1	MAPK1	WBP11	CDIPT	GYPE	PMM2
HMGB2				LOC654126	NUP214	PPP2R2C	ACSL6	PTPN22	BAMBI
FLJ20186				PPP2R2B	IFRD2	WWC3	SMURF1	ACTR1B	TIMM17B
PSTPIP2				DDB2	AMFR	FLOT1	GALNS	COLQ	ARRB2
ZNF230				PFKFB3	PLAUR	MANBAL	ATG9A	CACNA2D4	S100A9
ETFA				LOC647144	DACH1	CDY1	ACOT7	TTC31	PRKAR2B
CSTA				DDIT4	PINK1	BCL3	UROD	VARS	JUND
RAB6A				PRKCZ	RANBP10	C1GALT1	RRAGB	ARID3B	STS
DAPK1				SSR2	LPPR2	CTAGE5	ETS2	RNF10	IGF2BP3
DSCR3				ACSM3	SLC25A20	PKM2	HTRA2	PLA2G6	WIPI1
SOCS2				EDG4	IFRD1	AMY1C	CCS	SYAP1	CEBPD
LOC339745				TMEM129	PARVB	PILRA	LHPP	VAMP2	WASF3
LOC124446				KATNAL1	ERMAP	CNNM2	MCF2	RANBP3	ME1
				LOC728226	GYPC	CANT1	FZR1	DDX24	ELL
				RGR	ITGB5	RFFL	CD63	CD99L2	STAB1
				LOC729614	FHL2	TIMM23	SSH3	TRAF3IP2	RAB32
				PARP10	KCND1	TIMP2	WDR45	GDPD5	GPSM3
				CNNM2	CIDEB	INPP5A	GUK1	NEDD4	EDNRB
				CUGBP2	LRRC61	SERINC3	MAP4K5	TNIP1	FZD1
				C9ORF75	LRP1	CD36	PSME4	DGAT1	EDNRA
				FAM125A	NRBP1	C3ORF34	IRS2	SDCBP2	AGTPBP1
				FAU	SSH3	C6ORF166	CINP	H2AFY2	FKBP5
				SERINC3	CR1	KCNQ2	SNF8	SLC35D2	ABCG1
				RBBP6	HK3	SYNE1	PRDX2	PIM3	PARVB
				MAPK1	ATOX1	DACH1	APH1B	TAZ	CCNT2
				MMP23A	TBXAS1	PINK1	DBN1	PNKD	SCN3B
				IFRD2	TALDO1	SQRDL	CLEC4E	PSMD2	DSC2
				ZC3HAV1	PCSK6	MTX1	SLC2A3	MCRS1	SOX11
				SLA	BMX	SULF2	EXTL3	FLJ34969	STAT5B
				SLC25A20	RHOBTB1	LTBR	FKBP5	C11ORF56	RNASE4
				PARVB	GM2A	PARVB	STS	TSC2	ACVR1B
				MPPE1	SLC6A6	CMTM3	RFXANK	PTPN7	PBX1
				GABARAPL1	YIPF3	OAF	SOCS3	MAN2C1	SPI1
				NTNG2	H2AFY	SAMD9	DUSP1	NUDT11	GNA15
				KBTBD4	IL10	CIDEB	DHODH	CPSF3L	FES
				SYNGR1	UBE2H	FOXQ1	PMM2	MAP2K5	MFAP3L
				FBXL11	OLAH	PPT1	VPS28	ITIH4	DACH1
				GMEB2	MYL9	ACHE	ZFAND5	MT1F	SCN1B
				TTC13	EDNRB	RFX4	MMP9	CTBP1	CDA
				CCND3	ARRB2	DRAM	ALOX5AP	HOXC4	ALDH3B1
				BATF	ECHDC3	KIAA0913	UPP1	SYTL3	BST1
				ZNF672	IFNGR1	SUV420H1	SENP2	OSBPL7	FMO5
				DHRS12	SP1	MNDA	ARF1	PSCD2	ITGAM
				CNOT1	KLHL12	TBXAS1	EIF1	VEGFB	CD1D
				YWHAZ	MTMR3	ALCAM	GMPPA	PILRB	NOVA1
				RHOT2	NSUN3	MME	THBS3	CBX4	ASPH
				KIAA0913	HTRA1	UBE2J2	WDR13	LMTK2	MARCO
				MAD2L2	HIST1H4D	F12	ACADVL	HDHD3	CRAT
				PHKG2	POR	PCSK6	NPLOC4	SCRIB	VNN1
				LRRC61	RRM2	PCK2	PHC2	C17ORF37	SLC18A2
				LOC150223	YOD1	PIM3	CARHSP1	PEMT	S100A12
				SSH3	SERPINB1	DGCR14	HP	FEZ1	ADORA2B
				CD320	EIF1B	MAP3K7IP2	GALNT2	PSMD4	PNLIP
				HLA-A	CREG1	C3ORF60	MAN2A2	KIAA0701	RNASE2
				MICALL1	HIST1H2BC	FBLN1		FBXO44	CD33
				LOC390705	AGPAT2	MYO9B		MAPK11	ASGR2
				GALM	MFSD7	TFIP11		NISCH	RHAG
				PIM3	TSPO	CT45-3		ARHGAP10	ARHGAP6
				LOC441528	GGH	CAST		ZNF688	MEOX2
				PH-4	GRK6	LMNB1		COMTD1	CA4
				RAB20	CETP	TSEN34		SIGIRR	NRG1
				SLC20A1	AP2B1	ABCC9		CDIPT	GALNS
				GAK	CYBB	SLA2		GALNS	PF4
				DPP9	UBE2D3	C3ORF35		NDNL2	PPP2R4
				SLA2	STAB1	YIPF3		S100A13	CD36
				CXORF42	PRKCD	ARHGAP11A		ATG9A	OPRL1
				AGXT2L2	ARF3	NFKBIB		SLC26A11	MAP4K4
				GATAD2A	GYPB	OS9		LRRC8A	TFE3
				NFKBIB	PICALM	TADA3L		FAM14A	BCL2L1
				C20ORF3	FKBP1A	PRMT2		CEP164	FLT3
				LOC732425	MGAM	C1ORF166		CHD3	HP
				ARRB2	CLIP1	MYL9		SLC5A6	XK
				ECHDC3	WASF2	EDNRB		AKAP8	CBX4
				ZNF75	PLOD1	SLC24A4		MEF2B	PCYT1B
				ADCY3	ITGAM	TMEM16G		ZNF446	CPNE1
				CHCHD9	SLC22A4	HHIP		IGFBP3	CCR2
				MUC1	RTN2	ARRB2		SLC23A2	NLRP3
				ADCY4	BAD	ANKRD9		C18ORF26	TNIP1
				INOC1	INHBB	GGA3		LOC729843	LIMS1
				SIL1	PDGFA	MSRB3		SLC2A11	MITF
				LOC644243	SERPINA1	HTRA1		ITGAL	STAU1
				WDR55	CCL23	PTPRZ1		SLA/LP	PCSK6
				DFFB	THBS1	DISC1		RBCK1	MAP2K3
				CST7	FBXO38	CLEC4D		REC8L1	RNF10
				ARL16	GAS7	C20ORF111		YTHDF1	PROS1
				POP7	VCAN	RGS19		SYNE2	GYPE
				ASB7	RXRA	MUC1		CD52	CITED2
				GTF2IRD2	CPT1A	GMPR2		IKBKE	SMAD1
				RTKN	ECSIT	TRIM21		AAAS	TBXAS1
				LEMD2	HIST1H2BE	FARP1		KIAA0404	CPVL
				C7ORF20	MMP25	INOC1		WDR45	FKBP8
				MCM2	ADIPOR1	CCR1		GPR56	GAS2L1
				JMJD2B	IL1RN	WDR55		MUC1	TBPL1
				AP2B1	PDLIM7	ZNF93		ZNF335	ELAVL2
				FBXL8	BAMBI	SERPINB1		CD70	FDFT1
				MECP2	TST	CST7		FAM98C	PA2G4
				NDUFA11	MAFG	PPARG		PEX10	BSG
				CYB5R2	GABARAP	C2ORF33		MGC52000	TKT
				TRADD	GSN	CREG1		RGN	COMT
				NPFF	ZDHHC3	MRPS15		MAGMAS	SLC1A5
				RASSF1	VTI1B	GLRX2		GNPTG	CYFIP1
				IL2RA	KIAA0513	LOC728392		NAT6	PINK1
				SLC7A1	SMARCD3	OSBPL9		SUPV3L1	WBP2
				CENTD1	CYP1B1	ZHX1		LOC401433	WDR45
				TNIP2	BCKDK	DHRS8		CENTD1	TPM4
				SAMSN1	ANXA3	CTDSP1		SAMD10	PPAP2B
				PPP1R12C	CLTCL1	ANXA1		BAP1	STXBP2
				TMCC3	ASGR2	HIF1AN		CCDC7	GRB10
				PILRB	DNASE1L1	HOXA10		BTN3A1	VTI1B
				ATP6V0A2	CA4	RASSF2		MUSTN1	BUB1
				THBS1	PYGL	STAB1		URM1	NFIX
				FLJ30092	CTSB	DNAJC1		SLC2A3	HGF
				TMEM9	STOM	PICALM		POFUT2	TLR5
				HLX1	RGS14	TMSL3		ABCC10	PNN
				SLIC1	ANG	CDCA5		FKBP5	CDKN2D
				CPT1A	ATP6AP1	ACSL4		STS	P2RX1
				ABCA2	TSTA3	FKBP1A		NADSYN1	RHD
				ST6GALNAC4	AGPAT1	VPS24		LOC348180	FN1
				METRNL	OSBPL1A	CENTD1		PMM1	TRIM10
				PIK3R1	OPRL1	SNX11		PPP2R5C	GNAT2
				LOC146517	NLRX1	GPR146		MAP2K7	MLX
				CCRN4L	ENDOD1	MST150		TEX264	ASAH1
				PPP2R3B	DEDD	TNIP2		DDX31	MGLL
				ASMTL	HPS1	ACSL1		HDGFRP3	CLIP2
				DMPK	SAP30	ITGAM		ZNF7	ALAS2
				STK11IP	UBE2M	PSG11		KLHL21	KIDINS220
				USP41	SPHK1	EN2		PMM2	SERPINB1
				SLC9A8	IGF2BP2	PILRB		SRPR	FAM89B
				MT1A	MAP1LC3B	POLDIP3		RUNX3	CARM1
				NR1H2	MYO10	NSD1		IL17C	GAPDH
				TRAF2	ADORA2B	ZC3H14		GBL	IL1RN
				RHBDF2	SPTLC2	AK3L1		VPS28	PNPLA2
				ST6GALNAC6	CD93	TMEM80		CPT1B	NEDD4
				MXRA7	MARK3	IL1RAP		C1ORF66	SLC35D2
				KIAA0652	PGLYRP1	RBM7		TRERF1	TNNT1
				IRAK4	TMEM40	MOBKL2C		GALE	USP12
				SCYL1	ULK1	OSBPL11		DGKQ	TMEM158
				C16ORF7	MPO	NCOA7		PRKCDBP	COQ2
				HES6	TLR4	PIK3C3		C1ORF160	ATP11A
				ICA1	SLC35D2	MAGEE2		SCAMP3	MT1F
				GCHFR	SORT1	SPO11		CTSW	KCNMA1
				MRPL28	LRRFIP2	HMGCL		IL2RG	FNBP1L
				SLC38A5	ARPC4	CYB5R4		TMC6	WDTC1
				RNF166	SLC1A5	BPTF		DHX30	AGPAT1
				TSC22D3	TMEM144	DNAJC12		CCNE1	RHCE
				ACTR1B	ALAS2	IL1RN		STIM1	YIPF3
				C17ORF85	MAP4K4	COL11A1		C20ORF116	RNF130
				FLJ43276	CLEC4A	FLJ20273		MYST2	METTL9
				ATP2C1	F5	CCNK		BMP1	FXYD6
				SEC61A1	OPLAH	LRRN2		PGM1	ZDHHC3
				TINF2	NFE2	SCD		KIAA0274	MFSD1
				ATP6AP1	C9ORF40	RNF17		FLJ43276	NKIRAS2
				PLEKHJ1	MXD3	C5AR1		DCTD	POLR1D
				ZNF517	NLRP3	ANKRD13A		ZNF281	ROGDI
				TSTA3	CYBRD1	PLEKHQ1		PRCC	HCFC1R1
				CD84	VNN1	PTGER3		KIFC2	LHFP
				NFX1	CDC34	SMG7		TMC4	DYSF
				MBD3	PSTPIP2	CMIP		SHARPIN	NCAPG
				C19ORF6	MYL6B	DNTTIP1		TRMT11	VPS28
				NLRX1	RMND5A	RAB18		WDR13	ZMAT5
				AMDHD2	VAMP3	NR1H2		LOC114984	MSRB2
				GRIPAP1	CTSD	BAMBI		NIPSNAP1	PLSCR4
				ZBTB47	S100A9	BLVRA		ACADVL	SEMA4A
				LOC651831	SELP	PSMA1		G6PC3	APOA2
				GATS	HPCAL1	EPHB1		KIF14	RTN3
				TNPO1	CEBPA	GSN		TMEM180	TMOD2
				HPS1	SLC25A37	ZNF263		RHBDD2	PSTPIP2
				RNF41	CBL	ZDHHC3		HP	DUSP13
				HERPUD1	LILRA2	VEGFA		C20ORF7	ZNF750
				CD99L2	F13A1	VTI1B		TRPV1	TMCO3
				VAT1	TNNT1	ITFG1		SLC20A2	PRDM5
				KLF6	CYHR1	BRI3BP			TLR4
				PSKH1	CASP9	RTN4			RNF123
				SAP30	BNIP3L	C16ORF7			CIDEB
				UBE2M	ACOT7	LACTB			OSBP2
				POFUT2	CTSA	MAP2K1			UBAP1
				TAOK2	RABEP1	ICA1			CRISPLD2
				GDPD5	PLD1	GTPBP2			CHPT1
				RPS19BP1	ZFAND3	FAHD1			CORO1C
				TNFAIP3	SLC7A5	GAS6			COL8A2
				B3GNTL1	MAPK14	RNPEPL1			WDR13
				MTCH1	HIST1H3D	LMO3
				MAP2K5	ATP6V0B	ASGR2
				EEF1D	CTNNAL1	CA4
				ARFRP1	MGAT4B	KIF20A
				DEAF1	CD163	ACTR1B
				DGAT1	NRG1	PARVG
				HSF4	TLR5	LRRK1
				PSMD13	LTB4R	CARS
				C4ORF23	HK2	PYGL
				ULK1	LGALS1	STRN4
				MRPL41	GAS2L1	STOM
				KLHL17	CBX4	FLJ43276
				JMJD1B	GRN	RBM39
				SLC35D2	RIOK3	PDZD8
				HYI	PCBP2	SF4
				NFIL3	SPINT1	AGPAT1
				TAZ	IGFBP2	OPRL1
				MID2	GK	LIMK1
				BIN3	CDS2	TNFRSF10B
				PCBD1	FLOT2	DEDD
				ADM	METTL9	C14ORF100
				AKAP13	DENND1A	RNF135
				GPR155	IMPA2	CD99L2
				BLM	SSH1	FBXW5
				PEX11G	ALDH3B1	POFUT2
				EED	OGFR	GDPD5
				TBC1D10C	PRUNE	KLHL2
				PSMD4	CHPT1	GNG5
				TMEM115	CYB5R1	MFSD5
				NCAPH2	RNF130	ST7
				TRIM47	GMPR	CECR6
				MSI2	S100A8	N-PAC
				MCRS1	ARAF	MAP2K5
				C11ORF56	HTATIP2	SLC16A2
				APOM	RNASE2	ADORA2B
				MYL6B	ERLIN1	KCNH3
				RNF25	MARCO	DGAT1
				TP53INP1	HIST2H2BE	CD93
				CTSD	HMGB3	TMBIM1
				C20ORF107	GPX4	FCGRT
				PTPN7	BPGM	FLJ10357
				HPCAL1	TBC1D8	TLR4
				LOC642393	ELL	DSE
				CYHR1	BUB1	SLC35D2
				TMEM57	TKT	COL6A3
				GADD45B	PPP1CB	SNHG3-RCC1
				ACOT7	CDIPT	SLC1A5
				U1SNRNPBP	SH3BGRL3	TAZ
				MAF	GALNS	C20ORF108
				LOC441081	MYD88	ALAS2
				SLC7A5	SLC1A3	ADAM8
				PHF2	ATG9A	KPNA3
				SYTL3	RHOG	MAP4K4
				H6PD	SLC11A1	VPS4A
				CERK	SNX3	PCOLN3
				SMG5	CYB5R3	VPS37B
				IL18RAP	TCN2	SUOX
				ICAM3	CDKN2D	VPS37A
				COPG2	FCAR	WDR8
				C6ORF108	QPCT	TRIM15
				ALG2	MAN1A1	GYS1
				MRPS11	SMOX	PRAM1
				LTB4R	UPP1	PSMD4
				ELOF1	CAMKK2	KEAP1
				CBX4	GP9	EDEM2
				LMTK2	CEACAM3	NLRP3
				AMMECR1	MSRB2	VNN1
				GSTK1	EXOSC4	ELOVL5
				CLPP	ZMAT5	SLC10A3
				FLOT2	ETS2	PSTPIP2
				AHNAK	CORO1C	MCRS1
				NUSAP1	TNFSF4	PHF19
				NARF	TSG101	C11ORF56
				DENND1A	HTRA2	PRKCB1
				FAM79A	ITGA2B	ITM2B
				PIM2	CD33	C16ORF42
				C3ORF18	BMP6	VAMP3
				C19ORF54	TAL1	ZNF354A
				MRPS18A	S100A12	S100A9
				TRIM39	S100A11	AQP9
				ERLIN1	TM6SF1	PTPN7
				CDK5R1	KPNA1	PPIL5
				LOC201164	ARF5	KIFC3
				EEFSEC	MAP2K2	GREB1
				SAPS3	VWF	NLRP12
				LOC653784	PLSCR1	RBP7
				KIAA1219	SAT1	NAGK
				HMGB3	CD63	RUNX2
				OGDH	STX10	GORASP1
				LSMD1	CDK5	DSCR3
				BPGM	RNF40	OLIG3
				C1ORF38	PTCRA	TNNT1
				LOC644033	SLC16A5	2020-03-07
				COMTD1	COQ2	PEPD
				CDIPT	ATP5E	CDKN2A
				GRAMD1A	SLC39A1	GJB4
				LOC728441	DBN1	P4HB
				GALNS	PLSCR4	SEPX1
				TMEM119	NCF4	GMNN
				C7ORF47	HIST1H1C	OSTM1
				PPP2R5A	HGF	C20ORF149
				ATG9A	HCFC1R1	SYTL3
				FLJ00038	SIRPA	JOSD2
				JSRP1	LILRB1	PTMS
				PCNX	GUK1	TAF10
				LOC646162	P2RX1	CTNNAL1
				FAM14A	XK	RAB3B
				CHD3	EPAS1	NRG1
				AKAP8	TPMT	TLR5
				LRRC45	SRGN	DIP
				UPP1	NEU1	GAS2L1
				NDST2	EVI2B	ZNF646
				FEM1B	ANPEP	CBX4
				LOC645489	ACVR1B	PART1
				C20ORF121	MCOLN1	KDELR2
				CCDC35	MAFB	LMTK2
				REM2	SH3GLB1	TACC3
				ETS2	TFE3	PPP4R1
				MFHAS1	IFNGR2	SPINT1
				TMEM62	IFNAR2	MKNK1
				FLJ40852	PTK2B	METTL9
				MBD6	MOSPD1	OR10G3
				LOC729843	NTAN1	MEA1
				ZNF346	OLFML2B	BRP44
				HTRA2	HDGF	SLC35B1
				JDP2	GAA	ALDH3B1
				C22ORF5	ABCA1	CROP
				LASS4	BCAT1	MIR16
				SLC2A11	FLT3	DDX3X
				C6ORF47	CPA3	CHPT1
				LOC649864	TK2	C7ORF42
				C21ORF122	BLOC1S1	RNF130
				TAP1	APH1B	S100A8
				FAM83H	NSUN7	ARAF
				RBCK1	DLG4	EVA1
				SESN2	RAB32	RNASE2
				IDH2	GNAS	ADORA3
				CLPTM1L	HBB	TLR1
				ZXDC	TBC1D2	MARCO
				CD63	BST1	LBP
				SLC35C2	BIK	KIAA1539
				CD52	DDAH2	SNX17
				CRSP7	CAPNS1	DRAP1
				XPO6	PADI2	C9ORF164
				KCNAB3	PLOD2	PREB
				STUB1	CLEC4E	GDI1
				DPP7	ABCD1	DUSP18
				DBN1	TLR2	TRIOBP
				GUK1	OAZ1	ELL
				ZNF18	ENTPD1	BUB1
				TMEM93	NCOA4	CYP4F3
				RNF31	GNA15	TKT
				CTSK	CD177	FLJ22662
				ZNF335	FECH	COMTD1
				C16ORF79	ESRRA	CDIPT
				FAM98C	GSR	TM9SF1
				C9ORF86	SLC2A3	C22ORF36
				LOC441019	RAP1GAP	BCL6
				MGAT1	RNASE4	LOC124446
				TEX261	NOTCH2	GALNS
				SASP	STAT5B	IRAK1
				CABLES2	EXTL3	SLC1A3
				HLA-F	FKBP5	LRFN5
				CHD9	NTSR1	ATG9A
				ZNF3	HPSE	FEZ2
				LOC649977	RNASE6	RHOG
				LOC644634	RFXANK	KRTAP20-2
				MAGMAS	SOCS3	FAM14A
				GNPTG	WIPI1	CYB5R3
				FLJ45244	FAH	CDKN2D
				APPL2	TRAK2	CHD3
				TIPARP	CEBPD	AKAP8
				SFT2D3	NPL	UBL4A
				B4GALT1	DSC2	SLC35A2
				LARP5	C9ORF16	CTSS
				APH1B	BMP2K	KIAA0737
				NME6	RRAGA	KLF17
				SELO	CDKN1A	EP300
				TMEM55B	LILRB3	MSRB2
				LOC440900	CD58	TMEM50A
				MCM4	FCER1G	ZMAT5
				CLEC4E	C3AR1	CORO1C
				ARPP-19	PNPLA2	WSB2
				NFKBIA	SH3GL1	PTAFR
				MUSTN1	FURIN	LOC729843
				H1FX	CRISPLD2	PSMB8
				RXRB	FLJ11292	CD33
				DTD1	CKAP4	SLC2A11
				C10ORF28	ZNF787	S100A12
				SOCS1	FUT4	BUD13
				TUBGCP2	TMEM158	STX5A
				SLC2A3	SRD5A1	NT5C1B
				LOC148915	PGD	S100A11
				LMAN2	CCPG1	SSR1
				PREX1	EXT1	C1GALT1C1
				ZMYND15	SIGLEC9	RBCK1
				EXTL3	GLRX5	GADD45GIP1
				FKBP5	HIST1H2BK	KPNA1
				VILL	MMP9	UBE3B
				FAM111A	SMPDL3A	KLHL11
				CHD7	GABARAPL2	SLFN11
				NADSYN1	GRINA	TMEM183A
				LOC389541	PPP3R1	PLSCR1
				ARL6IP4	SNX13	SLC9A11
				TBC1D14	KIF3C	PLXDC2
				MRPS34	DUSP3	C10ORF39
				PMM1	ALOX5AP	OLFM4
				RFXANK	PQLC1	C16ORF73
				SOCS3	SRPK1	ADCK4
				MAP2K7	PNPLA6	CD52
				UBN1	LMO2	HEBP2
				HDDC3	EMR2	LMAN2L
				IL18R1	SPINT2	RPS6KA4
				ZNF707	NRD1	WNK3
				FAM100B	SENP2	COQ2
				FLJ10769	SIAH2	TXNL1
				COX6A1	MGST2	FLJ32065
				FLJ20021	PCTP	SLC16A1
				EPN2	HEBP1	OR8B4
				ZNF7	ZNF185	PLSCR4
				SELS	TAX1BP3	UMPS
				TMEM2	PHTF1	SAP30L
				KLHL21	FAM89B	HGF
				NPDC1	THBS3	C11ORF68
				SLC26A6	WDR13	HCFC1R1
				PDE4A	TOR1A	SELK
				WIPF2	FHL1	SIRPA
				TMEM149	LIN7A	TRAFD1
				LASS5	IGF2BP3	ST8SIA2
				PAM	PADI4	P2RX1
				RETSAT	UBAP1	ZNF335
				DHRS13	NPLOC4	XK
				FLJ45909	GSTO1	RGL2
				CPT1B	MYL6	PISD
				ZHX2	VAMP5	ARPC1A
				ETHE1	CARHSP1	FAM98C
				PRKCDBP	SLC7A7	SEPN1
				PRKAB1	DYSF	C5ORF32
				RNF38	IL1R1	SLC40A1
				TFDP2	ARHGEF12	C4ORF18
				FLJ32255	LHFPL2	NOD2
				RASGRP2	FAM20B	C19ORF59
				MMP9	RHAG	MAGMAS
				WDR37	PLEK2	ACVR1B
				DDX49	ARG1	PLA2G4A
				STIM1	HP	GNPTG
				ALOX5AP	TOM1	SH3PXD2B
				LLGL1	TIMM17B	TFE3
				STK17B	ANKS1A	CUTC
				MRPL55	PECR	OXER1
				IBRDC2	FTL	RBM10
				CD55	MAN2A2	CGI-09
				PGM1	HBD	CARS2
				RGS16		SHKBP1
				ATXN1		C16ORF57
				PSMD11		FAM26B
				SENP2		FLT3
				IFITM1		VCAM1
				ATG4D		BCORL1
				ZNF281		TMEM16K
				TMC4		PAK1
				MVP		BLOC1S1
				DAPK2		DKFZP434B0335
				POLD4		GLTP
				THBS3		IL13RA1
				LOC339229		RAB32
				LRG1		GNAS
				WDR13		BST1
				MRPL23		ZNF354B
				GOLGA1		BNIP2
				ZNF394		C14ORF94
				NPLOC4		PLOD2
				IQSEC1		DLST
				CENTB1		RAP2C
				TMEM180		CPNE3
				TBKBP1		MUSTN1
				RHBDD2		GNA15
				CARHSP1		MTFR1
				COX8A		NAB1
				PARP16		EMB
				HP		SLC2A3
				PSMB7		RNASE4
				ISG20L1		STAT5B
				KIF22		FKBP5
				C9ORF7		NADSYN1
				MAN2A2		ST6GALNAC3
				RHBDD3		CHP
				CTDP1		SUCLG1
						PMM1
						MAP2K7
						WIPI1
						MESDC1
						CEBPD
						DSC2
						OSBPL8
						C10ORF11
						ZNF7
						KLHL21
						TSPAN14
						GPR84
						ATP2C2
						C20ORF29
						TNFAIP6
						OBFC2A
						UHRF1
						CCNA2
						CITED4
						ATP6V1B2
						HSDL2
						PNPLA2
						TTK
						COTL1
						LOC441193
						DOCK8
						PKD2L1
						CATSPER1
						C22ORF25
						KUA
						SYT11
						CRISPLD2
						C19ORF50
						YPEL3
						TMEM176A
						SPAST
						CPT1B
						HCK
						NFAM1
						C3ORF39
						TMEM158
						VPS4B
						CAMSAP1L1
						MNT
						LOC731049
						PRKCDBP
						DIRC2
						C9ORF36
						ALDH2
						FAM49A
						ANKRD27
						SAPS1
						KIF11
						MAG1
						C2ORF47
						FGR
						OR2B6
						DPYD
						ZCD2
						NENF
						NCF2
						NLRC4
						CLCA1
						STIM1
						DUSP3
						CAP1
						MAPK12
						OR1G1
						MARS
						GCA
						PGM1
						RAB6A
						STOML1
						F11R
						APBB1IP
						RHOB
						AGTRAP
						ZNF281
						TMC4
						IFI16
						LOC253012
						KIAA2013
						IQGAP1
						GALNT1
						FAM89B
						WDR13
						TOR1A
						FHL1
						KIAA1598
						UBADC1
						LDHA
						IGF2BP3
						FLJ45139
						UBAP1
						MICAL1
						TMEM180
						SBNO2
						LOC729021
						RHBDD2
						TMEM26
						NDRG1
						ZNF524
						DYSF
						RHAG
						UNQ9217
						SCO2
						FLJ14107
						INHBE
						PRMT5
						HP
						ANTXR2
						TIMM17B
						FLJ14154
						RAF1
						TCFL5
						CYC1
						C11ORF59
						PCYOX1L

## Sheet: Table S3
Table S3 Seventy-five genes with overlapping significant up-regulated at least 3 datasets in immune system processes pathway were identified
HUMAN|HGNC=2208|UniProtKB=Q14031	COL4A6	Collagen alpha-6(IV) chain;COL4A6;ortholog	Collagen alpha-6(IV) chain (PTHR24023:SF533)		Homo sapiens
HUMAN|HGNC=1833|UniProtKB=P49715	CEBPA	CCAAT/enhancer-binding protein alpha;CEBPA;ortholog	CCAAT/enhancer-binding protein alpha (PTHR23334:SF5)	nucleic acid binding(PC00171);transcription factor(PC00218)	Homo sapiens
HUMAN|HGNC=3702|UniProtKB=Q13642	FHL1	Four and a half LIM domains protein 1;FHL1;ortholog	Four and a half LIM domains protein 1 (PTHR24208:SF26)	RNA binding protein(PC00031);actin family cytoskeletal protein(PC00041);homeobox transcription factor(PC00119)	Homo sapiens
HUMAN|HGNC=12033|UniProtKB=Q13114	CAP1	TNF receptor-associated factor 3;TRAF3;ortholog	TNF receptor-associated factor 3 (PTHR10131:SF76)	signaling molecule(PC00207)	Homo sapiens
HUMAN|HGNC=6940|UniProtKB=P10911	MCF2	Proto-oncogene DBL;MCF2;ortholog	Proto-oncogene DBL (PTHR22826:SF146)	guanyl-nucleotide exchange factor(PC00113);signaling molecule(PC00207)	Homo sapiens
HUMAN|HGNC=6517|UniProtKB=P18428	LBP	Lipopolysaccharide-binding protein;LBP;ortholog	Lipopolysaccharide-binding protein (PTHR10504:SF66)	antibacterial response protein(PC00051);transfer/carrier protein(PC00219)	Homo sapiens
HUMAN|HGNC=14555|UniProtKB=Q9ULY5	CLEC4E	C-type lectin domain family 4 member E;CLEC4E;ortholog	C-type lectin domain family 4 member E (PTHR22802:SF226)	cell adhesion molecule(PC00069);immunoglobulin receptor superfamily(PC00124)	Homo sapiens
HUMAN|HGNC=6876|UniProtKB=Q16539	MAPK14	Mitogen-activated protein kinase 14;MAPK14;ortholog	Mitogen-activated protein kinase 14 (PTHR24055:SF110)	non-receptor serine/threonine protein kinase(PC00167)	Homo sapiens
HUMAN|HGNC=6871|UniProtKB=P28482	MAPK1	Mitogen-activated protein kinase 1;MAPK1;ortholog	Mitogen-activated protein kinase 1 (PTHR24055:SF203)	non-receptor serine/threonine protein kinase(PC00167)	Homo sapiens
HUMAN|HGNC=6642|UniProtKB=P25791	LMO2	Rhombotin-2;LMO2;ortholog	Rhombotin-2 (PTHR24208:SF89)	RNA binding protein(PC00031);actin family cytoskeletal protein(PC00041);homeobox transcription factor(PC00119)	Homo sapiens
HUMAN|HGNC=12388|UniProtKB=Q16762	TST	Thiosulfate sulfurtransferase;TST;ortholog	Thiosulfate sulfurtransferase (PTHR11364:SF6)	transfer/carrier protein(PC00219);transferase(PC00220)	Homo sapiens
HUMAN|HGNC=4931|UniProtKB=P01891	HLA-A	HLA class I histocompatibility antigen, A-68 alpha chain;HLA-A;ortholog	HLA class I histocompatibility antigen, A-68 alpha chain (PTHR16675:SF229)	immunoglobulin receptor superfamily(PC00124);major histocompatibility complex antigen(PC00149)	Homo sapiens
HUMAN|HGNC=9306|UniProtKB=Q9Y2T4	PPP2R2C	Serine/threonine-protein phosphatase 2A 55 kDa regulatory subunit B gamma isoform;PPP2R2C;ortholog	Serine/threonine-protein phosphatase 2A 55 kDa regulatory subunit B gamma isoform (PTHR11871:SF5)	protein phosphatase(PC00195)	Homo sapiens
HUMAN|HGNC=56|UniProtKB=O15440	ABCC5	Multidrug resistance-associated protein 5;ABCC5;ortholog	Multidrug resistance-associated protein 5 (PTHR24223:SF196)	ATP-binding cassette (ABC) transporter(PC00003)	Homo sapiens
HUMAN|HGNC=743|UniProtKB=P07307	ASGR2	Asialoglycoprotein receptor 2;ASGR2;ortholog	Asialoglycoprotein receptor 2 (PTHR22802:SF198)	cell adhesion molecule(PC00069);immunoglobulin receptor superfamily(PC00124)	Homo sapiens
HUMAN|HGNC=10907|UniProtKB=P49279	SLC11A1	Natural resistance-associated macrophage protein 1;SLC11A1;ortholog	Natural resistance-associated macrophage protein 1 (PTHR11706:SF52)	cation transporter(PC00068)	Homo sapiens
HUMAN|HGNC=1869|UniProtKB=P11597	CETP	Cholesteryl ester transfer protein;CETP;ortholog	Cholesteryl ester transfer protein (PTHR10504:SF12)	antibacterial response protein(PC00051);transfer/carrier protein(PC00219)	Homo sapiens
HUMAN|HGNC=7797|UniProtKB=P25963	NFKBIA	NF-kappa-B inhibitor alpha;NFKBIA;ortholog	NF-kappa-B inhibitor alpha (PTHR24139:SF36)	enzyme modulator(PC00095);phospholipase(PC00186)	Homo sapiens
HUMAN|HGNC=29890|UniProtKB=Q86UT6	NLRX1	NLR family member X1;NLRX1;ortholog	NLR family member X1 (PTHR24106:SF152)	nucleic acid binding(PC00171);transcription cofactor(PC00217)	Homo sapiens
HUMAN|HGNC=2216|UniProtKB=P25067	COL8A2	Collagen alpha-2(VIII) chain;COL8A2;ortholog	Collagen alpha-2(VIII) chain (PTHR44057:SF3)	extracellular matrix structural protein(PC00103)	Homo sapiens
HUMAN|HGNC=1631|UniProtKB=Q86VB7	CD163	Scavenger receptor cysteine-rich type 1 protein M130;CD163;ortholog	Scavenger receptor cysteine-rich type 1 protein M130 (PTHR19331:SF392)	oxidase(PC00175);receptor(PC00197);serine protease(PC00203)	Homo sapiens
HUMAN|HGNC=9035|UniProtKB=P47712	PLA2G4A	Cytosolic phospholipase A2;PLA2G4A;ortholog	Cytosolic phospholipase A2 (PTHR10728:SF13)	phospholipase(PC00186)	Homo sapiens
HUMAN|HGNC=1338|UniProtKB=P21730	C5AR1	C5a anaphylatoxin chemotactic receptor 1;C5AR1;ortholog	C5a anaphylatoxin chemotactic receptor 1 (PTHR24225:SF29)	G-protein coupled receptor(PC00021)	Homo sapiens
HUMAN|HGNC=11367|UniProtKB=P51692	STAT5B	Signal transducer and activator of transcription 5B;STAT5B;ortholog	Signal transducer and activator of transcription 5B (PTHR11801:SF39)	nucleic acid binding(PC00171);transcription factor(PC00218)	Homo sapiens
HUMAN|HGNC=6643|UniProtKB=Q8TAP4	LMO3	LIM domain only protein 3;LMO3;ortholog	LIM domain only protein 3 (PTHR24208:SF27)	RNA binding protein(PC00031);actin family cytoskeletal protein(PC00041);homeobox transcription factor(PC00119)	Homo sapiens
HUMAN|HGNC=12032|UniProtKB=Q12933	TRAF2	TNF receptor-associated factor 2;TRAF2;ortholog	TNF receptor-associated factor 2 (PTHR10131:SF21)	signaling molecule(PC00207)	Homo sapiens
HUMAN|HGNC=60|UniProtKB=O60706	ABCC9	ATP-binding cassette sub-family C member 9;ABCC9;ortholog	ATP-binding cassette sub-family C member 9 (PTHR24223:SF173)	ATP-binding cassette (ABC) transporter(PC00003)	Homo sapiens
HUMAN|HGNC=7798|UniProtKB=Q15653	NFKBIB	NF-kappa-B inhibitor beta;NFKBIB;ortholog	NF-kappa-B inhibitor beta (PTHR24139:SF30)	enzyme modulator(PC00095);phospholipase(PC00186)	Homo sapiens
HUMAN|HGNC=16400|UniProtKB=Q96P20	NLRP3	NACHT, LRR and PYD domains-containing protein 3;NLRP3;ortholog	NACHT, LRR and PYD domains-containing protein 3 (PTHR24106:SF231)	nucleic acid binding(PC00171);transcription cofactor(PC00217)	Homo sapiens
HUMAN|HGNC=6873|UniProtKB=Q15759	MAPK11	Mitogen-activated protein kinase 11;MAPK11;ortholog	Mitogen-activated protein kinase 11 (PTHR24055:SF109)	non-receptor serine/threonine protein kinase(PC00167)	Homo sapiens
HUMAN|HGNC=27375|UniProtKB=Q8IXL7	MSRB3	Methionine-R-sulfoxide reductase B3;MSRB3;ortholog	Methionine-R-sulfoxide reductase B3 (PTHR10173:SF45)	reductase(PC00198)	Homo sapiens
HUMAN|HGNC=9378|UniProtKB=Q9Y478	PRKAB1	5'-AMP-activated protein kinase subunit beta-1;PRKAB1;ortholog	5'-AMP-activated protein kinase subunit beta-1 (PTHR10343:SF16)	kinase modulator(PC00140)	Homo sapiens
HUMAN|HGNC=10721|UniProtKB=P16109	SELP	P-selectin;SELP;ortholog	P-selectin (PTHR19325:SF484)		Homo sapiens
HUMAN|HGNC=10498|UniProtKB=P05109	S100A8	Protein S100-A8;S100A8;ortholog	Protein S100-A8 (PTHR11639:SF5)	calmodulin(PC00061);signaling molecule(PC00207)	Homo sapiens
HUMAN|HGNC=10472|UniProtKB=Q13950	RUNX2	Runt-related transcription factor 2;RUNX2;ortholog	Runt-related transcription factor 2 (PTHR11950:SF7)	nucleic acid binding(PC00171);transcription factor(PC00218)	Homo sapiens
HUMAN|HGNC=3571|UniProtKB=O60488	ACSL4	Long-chain-fatty-acid--CoA ligase 4;ACSL4;ortholog	Long-chain-fatty-acid--CoA ligase 4 (PTHR43272:SF22)	ligase(PC00142)	Homo sapiens
HUMAN|HGNC=9829|UniProtKB=P04049	RAF1	RAF proto-oncogene serine/threonine-protein kinase;RAF1;ortholog	RAF proto-oncogene serine/threonine-protein kinase (PTHR44000:SF1)		Homo sapiens
HUMAN|HGNC=10473|UniProtKB=Q13761	RUNX3	Runt-related transcription factor 3;RUNX3;ortholog	Runt-related transcription factor 3 (PTHR11950:SF26)	nucleic acid binding(PC00171);transcription factor(PC00218)	Homo sapiens
HUMAN|HGNC=1118|UniProtKB=Q10588	BST1	ADP-ribosyl cyclase/cyclic ADP-ribose hydrolase 2;BST1;ortholog	ADP-ribosyl cyclase/cyclic ADP-ribose hydrolase 2 (PTHR10912:SF4)	cyclase(PC00079);glycosidase(PC00110)	Homo sapiens
HUMAN|HGNC=2186|UniProtKB=P12107	COL11A1	Collagen alpha-1(XI) chain;COL11A1;ortholog	Collagen alpha-1(XI) chain (PTHR24023:SF42)		Homo sapiens
HUMAN|HGNC=3051|UniProtKB=Q99576	TSC22D3	TSC22 domain family protein 3;TSC22D3;ortholog	TSC22 domain family protein 3 (PTHR12348:SF16)	transcription factor(PC00218)	Homo sapiens
HUMAN|HGNC=10499|UniProtKB=P06702	S100A9	Protein S100-A9;S100A9;ortholog	Protein S100-A9 (PTHR11639:SF79)	calmodulin(PC00061);signaling molecule(PC00207)	Homo sapiens
HUMAN|HGNC=10488|UniProtKB=P31949	S100A11	Protein S100-A11;S100A11;ortholog	Protein S100-A11 (PTHR11639:SF60)	calmodulin(PC00061);signaling molecule(PC00207)	Homo sapiens
HUMAN|HGNC=3618|UniProtKB=P31994	FCGR2B	Low affinity immunoglobulin gamma Fc region receptor II-b;FCGR2B;ortholog	Low affinity immunoglobulin gamma Fc region receptor II-b (PTHR11481:SF90)	cell adhesion molecule(PC00069)	Homo sapiens
HUMAN|HGNC=9153|UniProtKB=Q8N490	PNKD	Probable hydrolase PNKD;PNKD;ortholog	hydrolase PNKD-related (PTHR11935:SF116)		Homo sapiens
HUMAN|HGNC=1663|UniProtKB=P16671	CD36	Platelet glycoprotein 4;CD36;ortholog	Platelet glycoprotein 4 (PTHR11923:SF12)	receptor(PC00197)	Homo sapiens
HUMAN|HGNC=11934|UniProtKB=P23510	TNFSF4	Tumor necrosis factor ligand superfamily member 4;TNFSF4;ortholog	Tumor necrosis factor ligand superfamily member 4 (PTHR17534:SF4)	tumor necrosis factor family member(PC00229)	Homo sapiens
HUMAN|HGNC=10074|UniProtKB=P13489	RNH1	Ribonuclease inhibitor;RNH1;ortholog	Ribonuclease inhibitor (PTHR24112:SF30)	nucleic acid binding(PC00171);transcription cofactor(PC00217)	Homo sapiens
HUMAN|HGNC=11246|UniProtKB=O43278	SPINT1	Kunitz-type protease inhibitor 1;SPINT1;ortholog	Kunitz-type protease inhibitor 1 (PTHR10083:SF231)	serine protease inhibitor(PC00204)	Homo sapiens
HUMAN|HGNC=3611|UniProtKB=P30273	FCER1G	High affinity immunoglobulin epsilon receptor subunit gamma;FCER1G;ortholog	High affinity immunoglobulin epsilon receptor subunit gamma (PTHR16803:SF0)		Homo sapiens
HUMAN|HGNC=30071|UniProtKB=Q8IZA0	KIAA0319L	Dyslexia-associated protein KIAA0319-like protein;KIAA0319L;ortholog	Dyslexia-associated protein KIAA0319-like protein (PTHR10083:SF166)	serine protease inhibitor(PC00204)	Homo sapiens
HUMAN|HGNC=13257|UniProtKB=Q9UMR7	CLEC4A	C-type lectin domain family 4 member A;CLEC4A;ortholog	C-type lectin domain family 4 member A (PTHR22802:SF10)	cell adhesion molecule(PC00069);immunoglobulin receptor superfamily(PC00124)	Homo sapiens
HUMAN|HGNC=4096|UniProtKB=O75293	GADD45B	Growth arrest and DNA damage-inducible protein GADD45 beta;GADD45B;ortholog	Growth arrest and DNA damage-inducible protein GADD45 beta (PTHR10411:SF5)		Homo sapiens
HUMAN|HGNC=4963|UniProtKB=P30511	HLA-F	HLA class I histocompatibility antigen, alpha chain F;HLA-F;ortholog	HLA class I histocompatibility antigen, alpha chain F (PTHR16675:SF187)	immunoglobulin receptor superfamily(PC00124);major histocompatibility complex antigen(PC00149)	Homo sapiens
HUMAN|HGNC=10908|UniProtKB=P49281	SLC11A2	Natural resistance-associated macrophage protein 2;SLC11A2;ortholog	Natural resistance-associated macrophage protein 2 (PTHR11706:SF40)	cation transporter(PC00068)	Homo sapiens
HUMAN|HGNC=3569|UniProtKB=P33121	ACSL1	Long-chain-fatty-acid--CoA ligase 1;ACSL1;ortholog	Long-chain-fatty-acid--CoA ligase 1 (PTHR43272:SF28)	ligase(PC00142)	Homo sapiens
HUMAN|HGNC=4883|UniProtKB=P08603	CFH	Complement factor H;CFH;ortholog	Complement factor H-related (PTHR19325:SF373)		Homo sapiens
HUMAN|HGNC=5331|UniProtKB=Q9HC29	NOD2	Nucleotide-binding oligomerization domain-containing protein 2;NOD2;ortholog	Nucleotide-binding oligomerization domain-containing protein 2 (PTHR24106:SF64)	nucleic acid binding(PC00171);transcription cofactor(PC00217)	Homo sapiens
HUMAN|HGNC=22938|UniProtKB=P59046	NLRP12	NACHT, LRR and PYD domains-containing protein 12;NLRP12;ortholog	NACHT, LRR and PYD domains-containing protein 12 (PTHR24106:SF117)	nucleic acid binding(PC00171);transcription cofactor(PC00217)	Homo sapiens
HUMAN|HGNC=9305|UniProtKB=Q00005	PPP2R2B	Serine/threonine-protein phosphatase 2A 55 kDa regulatory subunit B beta isoform;PPP2R2B;ortholog	Serine/threonine-protein phosphatase 2A 55 kDa regulatory subunit B beta isoform (PTHR11871:SF1)	protein phosphatase(PC00195)	Homo sapiens
HUMAN|HGNC=1637|UniProtKB=P15813	CD1D	Antigen-presenting glycoprotein CD1d;CD1D;ortholog	Antigen-presenting glycoprotein CD1d (PTHR16675:SF175)	immunoglobulin receptor superfamily(PC00124);major histocompatibility complex antigen(PC00149)	Homo sapiens
HUMAN|HGNC=14554|UniProtKB=Q8WXI8	CLEC4D	C-type lectin domain family 4 member D;CLEC4D;ortholog	C-type lectin domain family 4 member D (PTHR22802:SF11)	cell adhesion molecule(PC00069);immunoglobulin receptor superfamily(PC00124)	Homo sapiens
HUMAN|HGNC=9039|UniProtKB=O60733	PLA2G6	85/88 kDa calcium-independent phospholipase A2;PLA2G6;ortholog	85/88 kDa calcium-independent phospholipase A2-related (PTHR24139:SF34)	enzyme modulator(PC00095);phospholipase(PC00186)	Homo sapiens
HUMAN|HGNC=10490|UniProtKB=Q99584	S100A13	Protein S100-A13;S100A13;ortholog	Protein S100-A13 (PTHR11639:SF57)	calmodulin(PC00061);signaling molecule(PC00207)	Homo sapiens
HUMAN|HGNC=16496|UniProtKB=Q9UKU0	ACSL6	Long-chain-fatty-acid--CoA ligase 6;ACSL6;ortholog	Long-chain-fatty-acid--CoA ligase 6 (PTHR43272:SF2)	ligase(PC00142)	Homo sapiens
HUMAN|HGNC=11305|UniProtKB=Q96SB4	SRPK1	SRSF protein kinase 1;SRPK1;ortholog	SRSF protein kinase 1 (PTHR24055:SF346)	non-receptor serine/threonine protein kinase(PC00167)	Homo sapiens
HUMAN|HGNC=2578|UniProtKB=P04839	CYBB	Cytochrome b-245 heavy chain;CYBB;ortholog	Cytochrome b-245 heavy chain (PTHR11972:SF60)	oxidase(PC00175)	Homo sapiens
HUMAN|HGNC=16016|UniProtKB=Q5KU26	CLP1	Collectin-12;COLEC12;ortholog	Collectin-12 (PTHR44792:SF1)		Homo sapiens
HUMAN|HGNC=1085|UniProtKB=O60238	BNIP3L	BCL2/adenovirus E1B 19 kDa protein-interacting protein 3-like;BNIP3L;ortholog	BCL2/adenovirus E1B 19 kDa protein-interacting protein 3-like (PTHR15186:SF3)		Homo sapiens
HUMAN|HGNC=10489|UniProtKB=P80511	S100A12	Protein S100-A12;S100A12;ortholog	Protein S100-A12 (PTHR11639:SF77)	calmodulin(PC00061);signaling molecule(PC00207)	Homo sapiens
HUMAN|HGNC=1319|UniProtKB=Q16581	C3AR1	C3a anaphylatoxin chemotactic receptor;C3AR1;ortholog	C3a anaphylatoxin chemotactic receptor (PTHR24225:SF28)	G-protein coupled receptor(PC00021)	Homo sapiens
HUMAN|HGNC=11247|UniProtKB=O43291	SPINT2	Kunitz-type protease inhibitor 2;SPINT2;ortholog	Kunitz-type protease inhibitor 2 (PTHR10083:SF316)	serine protease inhibitor(PC00204)	Homo sapiens
HUMAN|HGNC=646|UniProtKB=P10398	ARAF	Serine/threonine-protein kinase A-Raf;ARAF;ortholog	Serine/threonine-protein kinase A-Raf (PTHR44000:SF4)		Homo sapiens
HUMAN|HGNC=6874|UniProtKB=P53778	MAPK12	Mitogen-activated protein kinase 12;MAPK12;ortholog	Mitogen-activated protein kinase 12 (PTHR24055:SF146)	non-receptor serine/threonine protein kinase(PC00167)	Homo sapiens
HUMAN|HGNC=10522|UniProtKB=Q53FZ2	ACSM3	Acyl-coenzyme A synthetase ACSM3, mitochondrial;ACSM3;ortholog	Acyl-coenzyme A synthetase ACSM3, mitochondrial (PTHR43605:SF7)	dehydrogenase(PC00092);ligase(PC00142)	Homo sapiens
